# Supplementary material for: Behavioral evidence for the origin of Chinese Kunming dog
Source: Curr Zool. 2021 Jan 12;67(4):469–71. doi: 10.1093/cz/zoaa081 (PMC8489011; doi:10.1093/cz/zoaa081)
Supplement: zoaa081_Supplementary_Data [file zoaa081_supplementary_data.zip]

Archive with 2 entries (2 files):
- supplementary_materials.doc
- supplementary_materials.pdf
